# Supplementary material for: A Systematic Review of Zoonotic Enteric Parasites in Synanthropic Mammalian Species in Florida
Source: Pathogens. 2024 Dec 3;13(12):1065. doi: 10.3390/pathogens13121065 (PMC11728782; doi:10.3390/pathogens13121065)
Supplement: Supplementary file 1 [file pathogens-13-01065-s001.zip]

Archive with 1 entries (1 files):
- pathogens-3288104-supplementary.pdf
